# Supplementary material for: The Influence of BRAF and KRAS Mutation Status on the Association between Aspirin Use and Survival after Colon Cancer Diagnosis
Source: PLoS One. 2017 Jan 26;12(1):e0170775. doi: 10.1371/journal.pone.0170775 (PMC5268402; doi:10.1371/journal.pone.0170775)
Supplement: S1 Table — a p-value for aspirin users vs nonusers. (XLSX) [file pone.0170775.s001.xlsx]

## Sheet: Suppl table 1 
S1 Table Baseline Characteristics of the Colon Cancer Patients according to BRAF and KRAS mutation status and aspirin use
		BRAF mutation analysis												KRAS mutation analysis
		BRAF wild-type						BRAF mutation						KRAS wild-type						KRAS mutation
		n=497						n=102						n=387						n=212
		Nonuser		Aspirin user				Nonuser		Aspirin user				Nonuser		Aspirin user				Nonuser		Aspirin user
		n	%	n	%	p-value*		n	%	n	%	p-value*		n	%	n	%	p-value*		n	%	n	%	p-value*
	Total	347	79.9	150	29.01			73	73.39	29	26.61			274	70.8	113	29.2			146	68.9	66	31.1
Sex
	Male	189	54.4669	93	62	0.12		26	35.6164	19	65.5172	0.006		138	50.4	63	55.8	0.34		77	52.7	49	74.2	0.03
	Female	158	45.5331	57	38			47	64.3836	10	34.4828			136	49.6	50	44.2			69	47.3	17	25.8
Age category
	<65	138	39.7695	29	19.3333	<0.001		20	27.3973	2	6.89655	0.042		103	37.6	15	13.3	<0.001		55	37.7	16	24.2	0.16
	66-74	97	27.9539	57	38			21	28.7671	14	48.2759			78	28.5	50	44.2			40	27.4	21	31.8
	75 and older	112	32.2767	64	42.6667			32	43.8356	13	44.8276			93	33.9	48	42.5			51	34.9	29	43.9
Year of diagnose
	2002-2004	170	48.9914	79	52.6667	0.452		38	52.0548	13	44.8276	0.51		141	51.5	59	52.2			67	45.9	33	50	0.58
	2005-2007	177	51.0086	71	47.3333			35	47.9452	16	55.1724			133	48.5	54	47.8	0.89		79	54.1	33	50
Disease stage
	I	49	14.121	30	20	0.68		8	10.9589	8	27.5862	0.025		38	13.9	25	22.1	0.19		19	13	13	19.7	0.02
	II	133	38.3285	55	36.6667			33	45.2055	16	55.1724			113	41.2	48	42.5			53	36.3	23	34.8
	III	99	28.5303	50	33.3333			22	30.137	5	17.2414			77	28.1	28	24.8			44	30.1	27	40.9
	IV	64	18.4438	15	10			10	13.6986	0	0			44	16.1	12	10.6			30	20.5	3	4.5
		2	0.576369	0	0			0	0	0	0			2	0.7	0	0			0	0	0	0
Comorbidity
	No	150	43.23	29	19.33	<0.001		26	36.62	4	13.7931	0.013		114	41.6	19	16.8	<0.001		62	42.5	14	21.2	<0.001
	Yes	161	46.4	115	76.67			41	56.16	25	86.2069			135	49.3	90	79.6			67	45.9	50	75.8
	Missing	36	10.37	6	4			6	8.22	0	0			25	9.1	4	3.5			17	11.6	2	3
Significant values are printed in bold
* p-value for aspirin users vs nonusers
