# Supplementary material for: The Influence of BRAF and KRAS Mutation Status on the Association between Aspirin Use and Survival after Colon Cancer Diagnosis
Source: PLoS One. 2017 Jan 26;12(1):e0170775. doi: 10.1371/journal.pone.0170775 (PMC5268402; doi:10.1371/journal.pone.0170775)
Supplement: S2 Table — Significant values are printed in bold. a Adjusted for age, comorbidity, grade, stage and chemotherapy. (XLSX) [file pone.0170775.s002.xlsx]

## Sheet: Analyses without stage IV
S2 Table Rate Ratio for Death (Time-Dependent Analysis Overall Survival), According to Tumor BRAF and KRAS mutation status, and use or no use of Aspirin after Diagnosis, Patients with stage IV disease excluded
				Univariate			Multivariate
		n	Events	RR (95%CI)	P-value		RRa (95%CI)	P-value
Overall		510
	No aspirin use	213	133	1.00 (reference)	0.32		1.00 (reference)	0.02
	Aspirin use	109	55	0.85 (0.62-1.17)			0.67 (0.50-0.95)
BRAF mutation status
Wild-type		418
	No aspirin use	283	103	1.00 (reference)	0.31		1.00 (reference)	0.02
	Aspirin use	135	42	0.83 (0.58-1.19)			0.63 (0.44-0.92)
Mutation		92
	No aspirin use	63	30	1.00 (reference)	0.89		1.00 (reference)	0.65
	Aspirin use	29	13	0.95 (0.50-1.83)			1.17 (0.59-2.33)
KRAS mutation status
Wild-type		331
	No aspirin use	230	90	1.00 (reference)	0.31		1.00 (reference)	0.04
	Aspirin use	101	33	0.81 (0.55-1.21)			0.65 (0.43-0.98)
Mutation		179
	No aspirin use	116	43	1.00 (reference)	0.78		1.00 (reference)	0.31
	Aspirin use	63	22	0.93 (0.56-1.55)			0.75 (0.44-0.1.30)
Significant values are printed in bold
a Adjusted for age, comorbidity, grade, stage and chemotherapy
